# Supplementary material for: Angiotensin-converting enzyme inhibitor promotes angiogenesis through Sp1/Sp3-mediated inhibition of notch signaling in male mice
Source: Nat Commun. 2023 Feb 9;14:731. doi: 10.1038/s41467-023-36409-z (PMC9911748; doi:10.1038/s41467-023-36409-z)
Supplement: Supplementary file 4 — Source Data [file 41467_2023_36409_MOESM4_ESM.xlsx]

## Sheet: Figure 1
Fig 1C	Relative staining in CD31+ cells around myofibers					Relative staining in CD31+ cells around artery					Fig 1D	Quantative analysis of retina													Fig 1E		ischemic/non-ischemic limb perfusion ratio													Fig 1F	capillary density (CD31+ vessels per mm2)			Fig 1G		wound area (%)
	Sp1		Sp3			Sp1		Sp3				Vascular/total retinal area (%)		Vasculature length (μm)		Relative branch points per field (%)		Tip cell number per field		Tip sprout number per field		Filopodia number per sprout				Time (day)	CTR						dKO								CTR	dKO			Time (day)	CTR
	control	CLI	control	CLI		control	CLI	control	CLI			CTR	dKO	CTR	dKO	CTR	dKO	CTR	dKO	CTR	dKO	CTR	dKO			-1	1.03206	0.938237	1.00605	0.979531	1.02634	1.0736	1.06561	1.03591	1.01344	1.0395	1.04122	1.02129			403	102			0	100.63	101.45	98.51	99.64
	1.02796	0.212211	1.21092	0.335469		0.887446	0.210982	1.20178	0.173134			55.11	31.25	972	213	109.52	46.58	7	5	20	15	5	1			0	0.20355	0.170218	0.096124	0.104296	0.087217	0.115642	0.0999913	0.126208	0.123609	0.131699	0.129107	0.0741633			421	245			3	61.55	44	53.44	51.5
	0.872713	0.30909	0.915324	0.258232		0.93028	0.190248	1.02582	0.138319			48.23	29.47	782	195	129.35	36.7	13	6	17	11	6	2			7	0.414945	0.501893	0.47358	0.477579	0.45156	0.600444	0.350087	0.43803	0.286018	0.455686	0.30342	0.338261			306	145			5	24.72	32.59	25.72	26.53
	1.36794	0.199976	0.804224	0.239549		1.16792	0.14992	1.10467	0.172381			42.19	25.1	1021	229	81.85	33.92	10	4	15	8	7	1			14	0.578958	0.740013	0.566802	0.563875	0.621798	0.615777	0.484979	0.428803	0.477689	0.441495	0.434159	0.424452			397	133			7	1.62	3.5	8	6.12
	0.963776	0.285021	1.00574	0.195509		1.20665	0.324675	0.871693	0.217735			39.21	26.78	689	178	83.7	58.14	11	7	18	9	6	2			21	0.689286	0.69649	0.68075	0.670831	0.656426	0.66554	0.555545	0.501612	0.587634	0.631069	0.517378	0.668318			408	97
	0.767611	0.122152	1.06379	0.272912		0.807701	0.348827	0.79604	0.137566			40.22	30.37	852	325	110.62	43.79	11	6	21	10	9	3			28	0.846359	0.792318	0.758275	0.744809	0.625598	0.794437	0.703666	0.66772	0.622625	0.697055	0.593475	0.560826			510	121
												46.56	16.23	1188	150	84.97	53.49	8	10	12	7	8	3
[truncated: 8 more columns]

## Sheet: Figure 2
Fig 2A	Vascular/total retinal area (%)				Vasculature length (μm)				Relative branch points per field (%)				Tip cell number per field				Tip sprout number per field				Filopodia number per sprout					Fig 2B	Number of sprouts					Fig 2C	Junction number				Relative tube length (%)
	CTR+vehicle	CTR+ACEI	dKO+vehicle	dKO+ACEI	CTR+vehicle	CTR+ACEI	dKO+vehicle	dKO+ACEI	CTR+vehicle	CTR+ACEI	dKO+vehicle	dKO+ACEI	CTR+vehicle	CTR+ACEI	dKO+vehicle	dKO+ACEI	CTR+vehicle	CTR+ACEI	dKO+vehicle	dKO+ACEI	CTR+vehicle	CTR+ACEI	dKO+vehicle	dKO+ACEI			CTR+vehicle	CTR+ACEI	dKO+vehicle	dKO+ACEI			CTR+vehicle	CTR+ACEI	dKO+vehicle	dKO+ACEI	CTR+vehicle	CTR+ACEI	dKO+vehicle	dKO+ACEI
	53.22	70.12	21.5	25.33	825	1585	118	97	104.2	147.1	54.77	37.01	8	17	4	6	17	25	11	12	5	9	2	2			16	27	3	3			20	39	9	10	96.34	174.07	49.86	37.24
	46.25	66.97	28.55	23.27	795	1607	201	269	117.74	155.48	45.11	46.3	11	17	5	6	17	23	9	11	5	7	3	3			11	21	1	3			25	41	8	10	97.16	181.38	43.42	41.55
	39.95	62.33	19.75	17.22	1123	1391	230	225	79.17	137.34	57.81	47.96	6	18	7	5	13	22	8	11	7	6	4	4			9	23	4	4			30	45	11	12	100.03	182.76	41.17	49.86
	50.22	75.12	20.56	15.67	703	1729	159	187	85.52	150.05	53.3	42.25	10	21	10	4	19	19	12	8	5	8	2	2			10	19	3	7			26	33	8	7	113.84	140.96	51.92	48.05
	41.25	80.25	31.95	29.08	830	1395	170	126	130.9	126.66	57.35	42.8	13	14	3	9	21	27	10	7	8	10	3	2			12	30	5	2			25	39	11	13	99.66	177.13	52.8	22.37
	36.67	81.25	18.35	25.67	1293	1507	323	252	82.48	119.02	44	29.36	15	15	6	7	12	28	10	7	4	6	5	6			17	25	6	7			22	34	12	11	92.97	208.37	56.61	50.8

## Sheet: Figure 3
Fig 3A		ischemic/non-ischemic limb perfusion ratio																									Fig 3B	capillary density (CD31+ vessels per mm2)					Fig 3C	Relative vessel density(%)				Relative VE-cadherin mRNA				Relative CD31 mRNA
	Time (day)	CTR						CTR+ACEI						dKO						dKO+ACEI								CTR	CTR+ACEI	dKO	dKO+ACEI			CTR	CTR+ACEI	dKO	dKO+ACEI	CTR	CTR+ACEI	dKO	dKO+ACEI	CTR	CTR+ACEI	dKO	dKO+ACEI
	-1	1.00727	0.950482	1.00505	0.950482	0.984525	0.986909	0.989321	0.992534	1.05636	1.0073	1.03869	0.967251	0.847733	0.918749	0.86277	1.10182	1.00405	1.09718	1.03676	0.975406	1.00845	1.05636	0.989321	0.992534			308	822	105	135			81.75	268.72	14.93	24.17	0.889185	11.5559	0.230224	0.284752	0.573465	5.20938	0.02466	0.039055
	0	0.23332	0.37589	0.269431	0.153721	0.204622	0.215863	0.186177	0.191346	0.264307	0.138971	0.169441	0.190276	0.173489	0.177018	0.170065	0.307922	0.271058	0.375353	0.196188	0.1341	0.192003	0.138971	0.169441	0.190276			491	794	109	114			111.61	180.57	10.66	14.93	1.13071	18.1331	0.250193	0.180213	1.85889	16.9253	0.01856	0.024041
	7	0.372895	0.405816	0.426333	0.360546	0.404777	0.442702	0.476676	0.448819	0.485723	0.471159	0.361124	0.449911	0.220951	0.222351	0.173735	0.276188	0.398218	0.37326	0.277803	0.286023	0.316627	0.241355	0.219109	0.249812			423	654	212	180			95.97	211.85	12.09	6.4	0.931238	9.17191	0.155442	0.146379	0.756692	3.10468	0.032994	0.028295
	14	0.421449	0.515866	0.487143	0.466301	0.455981	0.543737	0.636249	0.641596	0.585041	0.503143	0.524843	0.519856	0.372088	0.362609	0.3408	0.41089	0.407208	0.420232	0.381094	0.423114	0.426577	0.247237	0.331489	0.352191			441	772	157	159			120.14	141.47	6.4	12.09	1.01201	10.3428	0.20135	0.179383	1.01944	8.7207	0.023656	0.02333
	21	0.504405	0.527322	0.508242	0.529369	0.527805	0.612512	0.729425	0.749421	0.758328	0.7507	0.69902	0.788809	0.400571	0.417142	0.46515	0.373552	0.388811	0.40357	0.362256	0.346968	0.401162	0.385675	0.404841	0.431616			501	713	147	181			103.79	205.45	36.97	23.46	0.775871	14.227	0.218814	0.179383	1.32664	6.25255	0.01799	0.027426
	28	0.756964	0.712187	0.730848	0.749068	0.718037	0.770878	0.882059	0.902154	0.916863	0.82763	0.891729	0.84986	0.485599	0.497493	0.478904	0.41089	0.407208	0.420232	0.420252	0.421062	0.411088	0.414178	0.472023	0.534945			293	809	95	175			86.73	238.15	23.46	15.64	1.36027	9.15074	0.18528	0.193148	0.916651	19.3078	0.018496	0.02132

## Sheet: Figure 4
Fig 4A		Relative Sp1 protein level										Relative Sp3 protein level											Fig 4B	Vascular/total retinal area (%)				Vasculature length (μm)				Relative branch points per field (%)				Tip cell number per field				Tip sprout number per field				Filopodia number per sprout					Fig 4C
	CHX-chase time (h)	CTR siRNA					USP7 siRNA					CTR siRNA					USP7 siRNA							vehicle	vehicle+ACEI	P22077+ACEI	P5091+ACEI	vehicle	vehicle+ACEI	P22077+ACEI	P5091+ACEI	vehicle	vehicle+ACEI	P22077+ACEI	P5091+ACEI	vehicle	vehicle+ACEI	P22077+ACEI	P5091+ACEI	vehicle	vehicle+ACEI	P22077+ACEI	P5091+ACEI	vehicle	vehicle+ACEI	P22077+ACEI	P5091+ACEI
	0	0.911147	1.00651	0.893325	1.16362	1.02539	0.854422	0.766676	1.05756	1.41424	0.907104	0.791628	0.879038	1.0071	1.23535	1.08688	0.566127	0.795555	1.21343	1.19953	1.22536			59.21	72.19	31.25	40.25	791	1654	581	787	95.17	160.62	44.03	43.67	9	12	5	8	11	28	10	7	4	10	1	5
	1	0.994162	0.997252	1.04126	1.08873	1.05839	0.562701	0.69973	0.720975	0.732598	0.806353	0.838116	0.799679	1.01031	1.02625	1.09149	0.328526	0.834588	0.803639	1.0418	1.02877			49.84	61.22	29.78	32.65	894	1781	352	621	112.36	166.12	36.73	30.97	11	17	7	9	15	21	7	11	5	8	2	4
	2	0.942601	0.891341	0.993049	0.867109	0.935489	0.299877	0.521725	0.329512	0.581812	0.677985	0.673693	0.621101	0.848523	0.635161	0.708893	0.153694	0.397453	0.485153	0.341103	0.658729			40.15	62.89	32.15	25.88	1217	1458	454	645	119.3	139.38	54.11	49.34	10	20	9	7	17	17	6	10	6	7	2	1
	4	0.726444	0.71345	0.679892	0.874791	0.907066	0.228445	0.428855	0.231755	0.515978	0.473992	0.475993	0.49874	0.471341	0.669006	0.510207	0.09945	0.430001	0.280899	0.364469	0.224709			51.27	82.18	35.4	39.44	952	1861	514	545	77.07	181.69	52.04	52.04	13	16	9	6	16	18	8	8	5	10	2	2
	6	0.426078	0.629843	0.300157	0.744778	0.695653	0.200738	0.252491	0.163309	0.239729	0.317619	0.38755	0.415153	0.279328	0.416592	0.505839	0.083447	0.231328	0.287406	0.132635	0.230563			49.85	82.56	30.12	35.8	758	1258	464	487	101.2	141.09	45.65	49.34	8	17	8	10	14	23	9	9	6	11	3	3
																								39.71	85.45	42.45	31.4	1254	1557	324	409	94.9	178.09	34.84	37.09	15	18	4	6	12	25	5	7	7	9	5	4
[truncated: 12 more columns]

## Sheet: Figure 5
Fig 5E	% of input									Fig 5I	% of input
	Sp1				Sp3						Sp1				Sp3
	vehicle	vehicle+ACEI	P22077+ACEI	P5091+ACEI	vehicle	vehicle+ACEI	P22077+ACEI	P5091+ACEI			CTR siRNA+vehicle	CTR siRNA+ACEI	HDAC1 siRNA+vehicle	HDAC1 siRNA+ACEI	CTR siRNA+vehicle	CTR siRNA+ACEI	HDAC1 siRNA+vehicle	HDAC1 siRNA+ACEI
	0.00073812	0.00262429	0.000199611	0.00018157	0.000311059	0.00108819	0.000109469	0.000104526			0.000736417	0.00203063	0.000293601	0.000261569	0.000282292	0.00114493	0.000120904	9.39863e-05
	0.000894154	0.00302848	0.000248031	0.000228763	0.000471478	0.00132433	0.000137286	0.000127502			0.00095833	0.00208772	0.000242366	0.000284913	0.000354845	0.00098073	0.000107216	9.66286e-05
	0.000817106	0.00320856	0.000216423	0.000195503	0.000419069	0.00143587	0.000114382	0.000137604			0.000945137	0.0023871	0.000289559	0.000261569	0.000415214	0.00113178	0.000102138	0.000124016
	0.000791098	0.00233798	0.000204276	0.000186674	0.000325771	0.00073812	0.000110741	0.000100036			0.000750155	0.00133972	0.000216423	0.000196863	0.000321286	0.000635191	6.83268e-05	7.77648e-05
	0.000787451	0.00252613	0.000197318	0.000180315	0.000287559	0.00108192	9.37694e-05	9.68522e-05			0.000771245	0.00212176	0.000275208	0.000278406	0.0002836	0.000985273	9.14163e-05	7.51159e-05
	0.000932125	0.00309927	0.000232493	0.00018453	0.000431848	0.00122995	0.000129282	9.98054e-05			0.000873731	0.00204948	0.000244052	0.00024918	0.000379436	0.000982999	0.000110997	6.3604e-05

## Sheet: Figure 6
Fig 6B		nuclear:cytoplasmic USP7 relative flurescent intensity									Fig 6C	Junction number				Relative tube length (%)				Junction number				Relative tube length (%)
		CTR siRNA				HDAC1 siRNA						CTR siRNA+Sp1-WT	CTR siRNA+Sp1-K703A	HDAC1 siRNA+Sp1-WT	HDAC1 siRNA+Sp1-K703A	CTR siRNA+Sp1-WT	CTR siRNA+Sp1-K703A	HDAC1 siRNA+Sp1-WT	HDAC1 siRNA+Sp1-K703A	CTR siRNA+Sp3-WT	CTR siRNA+Sp3-K551R	HDAC1 siRNA+Sp3-WT	HDAC1 siRNA+Sp3-K551R	CTR siRNA+Sp3-WT	CTR siRNA+Sp3-K551R	HDAC1 siRNA+Sp3-WT	HDAC1 siRNA+Sp3-K551R
	time (min)	0	30	60	90	0	30	60	90			35	33	15	36	106.03	95.35	29.88	114.97	26	38	14	39	116.04	95.44	40.11	74.07
		0.122	0.297	0.526	0.582	0.108	0.411	0.472	0.596			29	25	12	29	101.84	100.78	41.74	112.52	37	28	11	37	105.03	114.97	43.52	93.34
		0.136	0.3206	0.502	0.627	0.113	0.352	0.512	0.687			37	39	15	28	98.83	123.53	40.77	101.67	33	29	12	28	98.69	108	26.44	108.12
		0.111	0.287	0.499	0.578	0.125	0.368	0.478	0.532			30	34	10	36	114.25	100.27	29.58	104.59	34	24	10	36	88.18	70.9	26.08	107.21
		0.123	0.364	0.398	0.621	0.108	0.401	0.363	0.603			31	34	20	33	90.18	114.42	37.46	88.49	29	34	11	40	97.54	93.85	28.97	95.04
		0.124	0.321	0.493	0.566	0.095	0.278	0.493	0.575			25	32	17	36	88.87	114.93	30.68	136.38	28	25	14	34	94.52	110.06	31.63	98.88
		0.092	0.298	0.521	0.533	0.137	0.293	0.371	0.489

## Sheet: Figure 7
Fig 7B	Relative NOTCH1 mRNA		Relative HES1 mRNA		Relative HEY1 mRNA		Relative DLL4 mRNA		Fig 7C	Relative NOTCH1 staining in isoB4+ vessels		Fig 7D	Relative p-VEGFR2 staining in isoB4+ vessels		Fig 7E	Vascular/total retinal area (%)				Vasculature length (μm)				Relative branch points per field (%)				Tip cell number per field				Tip sprout number per field				Filopodia number per sprout					Fig 7F		ischemic/non-ischemic limb perfusion ratio
	CTR	dKO	CTR	dKO	CTR	dKO	CTR	dKO		CTR	dKO		CTR	dKO		CTR+vehicle	CTR+DAPT	dKO+vehicle	dKO+DAPT	CTR+vehicle	CTR+DAPT	dKO+vehicle	dKO+DAPT	CTR+vehicle	CTR+DAPT	dKO+vehicle	dKO+DAPT	CTR+vehicle	CTR+DAPT	dKO+vehicle	dKO+DAPT	CTR+vehicle	CTR+DAPT	dKO+vehicle	dKO+DAPT	CTR+vehicle	CTR+DAPT	dKO+vehicle	dKO+DAPT			Time (day)	CTR+vehicle						CTR+DAPT
	1.12117	3.48623	1.03946	4.8316	0.772889	3.03143	0.837503	4.56569		1.37218	8.08942		1.09227	0.092192		40.22	89.75	28.35	88.25	921	2034	266	1829	103.95	139.58	46.1	195.22	8	12	6	9	18	26	10	33	4	10	2	10			-1	1.00103	1.05277	1.05462	1.10144	1.0353	1.00113	1.04166
	1.44894	3.72352	1.50612	6.64606	1.08548	4.16986	1.00289	5.69949		1.09291	6.5145		0.806207	0.202595		45.12	91.22	27.12	90.02	728	2021	182	1625	117.45	144.63	40.68	155	10	14	5	11	20	27	8	27	6	8	3	7			0	0.012822	0.021188	0.022438	0.091513	0.085656	0.140384	0.110982
	1.43396	5.21138	1.30661	6.24413	0.887816	2.62989	0.864038	5.75906		0.969388	7.00054		0.790272	0.238637		38.99	81.2	22.67	90.11	1205	1755	177	1962	78.97	110.01	56.84	158.4	7	11	6	10	15	23	12	29	7	7	4	10			7	0.416667	0.324161	0.345187	0.474574	0.440845	0.553992	0.472052
	0.586417	1.18236	0.576676	2.70851	1.16339	2.8481	1.57371	3.10767		0.68609	5.2014		1.14368	0.222323		49.75	78.67	19.56	92.36	1026	1974	159	1835	85.31	149.95	74.56	143.53	9	9	6	8	17	31	13	26	4	9	1	8			14	0.551223	0.535122	0.531117	0.530323	0.467814	0.457511	0.607574
	0.750019	1.82978	0.787763	3.56154	0.559936	2.28945	0.544939	3.15105		0.879431	5.25107		1.16758	0.188368		51.29	88.32	25.33	81	1065	1599	170	1978	130.58	117.36	66.39	135.26	11	12	7	13	20	25	7	23	5	11	2	12			21	0.736732	0.682541	0.646455	0.634416	0.6351	0.705186	0.851341
	0.976032	2.4312	1.07612	4.53939	2.06098	3.69353	1.60677	4.67781								56.22	75.32	18.79	86.33	700	2065	165	2022	83.75	166.39	45	170.71	8	7	3	9	13	33	15	35	9	7	4	9			28	0.815502	0.75657	0.771114	0.74289	0.729496	0.704465	0.762583
[truncated: 21 more columns]

## Sheet: Figure 8
Fig 8A	Relative Notch1 protein level				Relative NICD protein level				Relative DLL4 protein level				Fig 8B	Relative NOTCH1 mRNA				Relative HES1 mRNA				Relative HEY1 mRNA				Relative DLL4 mRNA				Fig 8D	Relative luciferase activity of NOTCH1 (firefly/renilla)
	CTR siRNA	Sp1 siRNA	Sp3 siRNA	Sp1/Sp3 siRNA	CTR siRNA	Sp1 siRNA	Sp3 siRNA	Sp1/Sp3 siRNA	CTR siRNA	Sp1 siRNA	Sp3 siRNA	Sp1/Sp3 siRNA		CTR siRNA	Sp1 siRNA	Sp3 siRNA	Sp1/Sp3 siRNA	CTR siRNA	Sp1 siRNA	Sp3 siRNA	Sp1/Sp3 siRNA	CTR siRNA	Sp1 siRNA	Sp3 siRNA	Sp1/Sp3 siRNA	CTR siRNA	Sp1 siRNA	Sp3 siRNA	Sp1/Sp3 siRNA		-35			-68			-398			-441			-1055			-1516			-1923
	1.05893	5.95204	3.4566	8.35144	1.10348	3.95782	3.08161	6.54688	1.32314	3.07949	2.45511	3.60944		0.88987	12.1397	8.96933	27.3632	1.00058	10.5256	5.25673	20.089	1.05154	11.733	5.42955	31.4503	0.998845	12.981	4.56833	25.9171		Ad-Sp3	Ad-Sp1	Ad-GFP	Ad-Sp3	Ad-Sp1	Ad-GFP	Ad-Sp3	Ad-Sp1	Ad-GFP	Ad-Sp3	Ad-Sp1	Ad-GFP	Ad-Sp3	Ad-Sp1	Ad-GFP	Ad-Sp3	Ad-Sp1	Ad-GFP	Ad-Sp3
	0.376478	4.12461	3.31006	5.93912	0.719598	2.49131	2.31168	4.30945	1.27025	2.34136	2.34804	2.65955		0.865537	11.6857	9.54669	25.7976	0.983388	10.7468	4.73763	19.8812	0.915416	11.9795	4.44084	28.84	1.00231	12.8468	4.60011	26.4617		1.00962	1.02893	1.03149	0.406539	0.063521	0.859893	0.534457	0.071206	1.08715	0.514637	0.07714	0.870155	0.358923	0.063521	1.10476	0.435965	0.071206	0.774971	0.378986
	1.61312	5.25433	5.26393	7.25545	0.839573	2.6824	2.86051	5.84777	1.55361	1.83284	1.7335	2.49584		0.850667	9.79243	8.08361	26.1578	1.10254	10.6725	5.23855	19.7439	0.86304	9.86624	5.56288	27.0958	0.981686	12.2383	4.60011	27.6812		0.828108	0.912665	0.966823	0.425581	0.066464	0.77142	0.565512	0.073662	1.00758	0.526675	0.07838	0.974289	0.358266	0.066464	1.04627	0.438908	0.073662	0.740146	0.372882
	0.987368	5.48996	5.83462	7.50994	1.78326	4.14652	2.86484	4.11437	0.942976	2.62026	2.54753	3.66566		1.21982	13.5636	10.7779	34.0402	0.979986	10.7096	4.54464	21.9072	0.974342	10.834	5.88007	32.7858	1.04851	12.4092	4.41272	26.8311		1.05544	0.980296	1.02964	0.444526	0.084533	0.882971	0.428402	0.074951	0.844329	0.358072	0.070476	0.978131	0.38295	0.084533	1.14515	0.403329	0.074951	0.818769	0.382026
	1.01821	3.01813	3.02091	5.85217	0.472514	1.71133	2.10944	3.49015	0.452767	1.69778	1.15365	2.12358		1.15003	14.1396	10.6664	36.2313	0.96985	10.2733	5.23855	19.6075	1.07736	10.3927	5.4484	30.4844	0.964821	12.4955	4.2624	26.2789		1.10683	0.99282	0.937008	0.519695	0.083365	0.947222	0.440683	0.076143	0.858725	0.364881	0.069844	0.819329	0.374779	0.083365	1.0258	0.431977	0.076143	0.88302	0.381564
	0.945893	2.78483	2.42258	6.3444	1.08158	3.09287	3.59404	5.32986	0.457255	1.65743	2.01052	3.16631		1.08799	14.2379	11.0809	32.204	0.96985	10.1671	5.20236	20.089	1.14671	9.62976	4.84277	26.5382	1.00579	12.758	4.50544	26.6457
[truncated: 37 more columns]

## Sheet: supplement Fig 1
Fig S1B		tumor volume of LLC (cm3)												Fig S1C	tumor weight (g)		Fig S1D	relative CD31+ area (%)		Fig S1E	HIF-1α+ area (%)
	Time (day)	CTR						dKO							CTR	dKO		CTR	dKO		CTR	dKO
	8	0.021	0.002	0.01	0.02	0.015	0.035	0.001	0	0	0.0012	0.0013	0		1.235	0.712		73.58	16.46		10.58	55.78
	10	0.12	0.119	0.2322	0.2721	0.3091	0.25899	0.11	0.07	0.08	0.013	0.1125	0.085		1.109	0.598		105.6	9.47		22.69	35.78
	12	0.298	0.332	0.356	0.2789	0.4214	0.4158	0.158	0.12	0.12	0.06	0.212	0.228		0.953	0.422		85.96	25.94		17.55	40.33
	14	0.3745	0.3925	0.52	0.425	0.678	0.598	0.258	0.212	0.258	0.2	0.352	0.275		0.852	0.397		117.35	17.86		8.44	41.2
	16	0.4025	0.625	0.857	0.821	1.025	0.924	0.302	0.256	0.301	0.225	0.5021	0.432		0.784	0.258		108.32	12.11		5.69	52.31
															0.925	0.324		109.19	9.45

## Sheet: supplement Fig 2
Fig S2B		tumor volume of B16 (cm3)												Fig S2C	tumor weight (g)		Fig S2D	relative CD31+ area (%)		Fig S2E	HIF-1α+ area (%)
	Time (day)	CTR						dKO							CTR	dKO		CTR	dKO		CTR	dKO
	8	0.035	0.024	0.031	0.023	0.075	0.15	0	0	0	0	0	0		0.958	0.295		89.13	26.45		25.35	49.15
	10	0.114	0.157	0.195	0.231	0.209	0.175	0	0	0.05	0.029	0.035	0.06		1.315	0.412		81	59.66		19.67	51.38
	12	0.305	0.276	0.266	0.354	0.257	0.321	0.064	0.158	0.098	0.075	0.134	0.195		0.754	0.276		83.89	20.42		15.79	60.25
	14	0.451	0.376	0.408	0.433	0.624	0.578	0.321	0.201	0.105	0.115	0.258	0.208		0.968	0.415		109.77	25		29.9	39.64
	16	0.657	0.699	0.721	0.711	0.956	1.167	0.359	0.209	0.178	0.188	0.327	0.332		0.684	0.307		161.42	43.96		15.82	44.32
															0.881	0.231		74.8	37.24

[truncated: 14 more sheets: supplement Fig 3, supplement Fig 4, supplement Fig 5, supplement Fig 6, supplement Fig 7, supplement Fig 8, supplement Fig 9, supplement Fig 10, supplement Fig 11, supplement Fig 12, supplement Fig 14, supplement Fig 15, supplement Fig 16, uncut gel]
